# Supplementary material for: Decoding cell-type contributions to the cfRNA transcriptomic landscape of liver cancer
Source: Hum Genomics. 2023 Oct 5;17:90. doi: 10.1186/s40246-023-00537-w (PMC10552294; doi:10.1186/s40246-023-00537-w)
Supplement: Supplementary file 2 — Additional file 2. Detailed overview of liver cancer patient characteristics across datasets. [file 40246_2023_537_MOESM2_ESM.xlsx]

## Sheet: Roskams-Hieter et al.
				Supplementary File 1 - Liver cancer metadata
samples	Stage	Etiology	Liver cancer type
SRR15618999	A	NASH	HCC
SRR15619000	C	na	HCC
SRR15619002	A	HCV+	HCC
SRR15619010	D	NASH	HCC
SRR15619012	A	NASH	HCC
SRR15619027	B	Hemochromatosis, jaundice, Gilberts disease	HCC
SRR15619031	C	NASH, Cirrhosis	HCC
SRR15619032	A	NASH	HCC
SRR15619037	A	HCV+	HCC
SRR15619039	B	HCV+	HCC
SRR15619040	B	Cirrhosis (HCV-, HBV-)	HCC
SRR15619041	A	HCV+	HCC
SRR15619043	B	HCV +	HCC
SRR15619046	B	HCV+	HCC
SRR15619049	A	HCV successfully treated	HCC
SRR15619052	B	HCV+	HCC
SRR15619054	A	HCV+	HCC
SRR15619055	A	Hemochromatosis, jaundice, Gilbert disease	HCC
SRR15619056	A	HCV+	HCC
SRR15619057	B	HCV+	HCC
SRR15619058	B	not documented in EMR	HCC
SRR15619059	B	HCV+	HCC
SRR15619060	B	HCV+	HCC
SRR15619061	A	HCV+	HCC
SRR15619062	A	HCV+	HCC
SRR15619071	C	Fatty Liver	HCC
SRR15619072	A	HCV+	HCC
SRR15619073	B	Alcoholic cirrhosis and steatoheaptitis	HCC

## Sheet: Chen et al.
Stage	number of samples		Size	number of samples		AFP	number of samples		Liver cancer type	number of samples
A	14		<= 3 cm	1		<= 400ng/ml	21		HCC	19
B	2		> 3 cm	26		>400ng/ml	6		ICC	8
C	6
Unknown	5

## Sheet: Zhu et al.
Stage	number of samples		Size	number of samples		AFP	number of samples		Liver cancer type	number of samples
0	4		<= 3 cm	11		<= 400ng/ml	28		HCC	33
A	26		> 3 cm	24		>400ng/ml	7		HCC-ICC	2
B	4
C	1

## Sheet: Chen et al. & Zhu et al.
Chronic_Hepatitis_B_history	number of samples
Yes	37
No	22
Others	3

## Sheet: Block et al.
samples	Tissue	id	HBV/HCV	NAFLD/NASH	Grade	cirrhosis	stage BCLC	stage AJCC	Liver cancer type
SRR22500469	Plasma	HCC001	N/A	HLD		No cirrhosis			HCC
SRR22528275	Plasma vesicles	HCC001M							HCC
SRR22561271	Plasma	HCC004	N/A			Liver Cirrhosis		pT3N0	HCC
SRR22528276	Plasma vesicles	HCC004M							HCC
SRR22561270	Plasma	HCC005	HCV	EtOH		Liver Cirrhosis	B		HCC
SRR22561272	Plasma	HCC006	N/A	NASH	1	Liver Cirrhosis		pT1bN0Mx	HCC
SRR22528277	Plasma vesicles	HCC006M							HCC
SRR22561273	Plasma	HCC007	HCV	EtOH	3, 4	No cirrhosis		pTxpNx	HCC
SRR22528278	Plasma vesicles	HCC007M							HCC
SRR22561274	Plasma	HCC011	HCV	EtOH		Liver Cirrhosis	B		HCC
SRR22561275	Plasma	HCC025	N/A	NAFLD		Liver Cirrhosis	A		HCC
SRR22561276	Plasma	HCC029	HCV	EtOH		Liver Cirrhosis	D		HCC
SRR22561277	Plasma	HCC031	HCV			Liver Cirrhosis	C		HCC
SRR22561278	Plasma	HCC032	HCV	EtOH		Liver Cirrhosis	B		HCC
SRR22507564	Plasma	HCC101	HBV		3	Liver Cirrhosis		I (pT1)	HCC
SRR22528279	Plasma vesicles	HCC101M							HCC
SRR22507565	Plasma	HCC103	N/A		2	No report		I (pT1,pN0)	HCC
SRR22507566	Plasma	HCC105	N/A		2	Liver Cirrhosis		IIIA(pT3a(m),pN0)	HCC
SRR22507567	Plasma	HCC109	HCV	NAFLD	3	Liver Cirrhosis		IIIC(pT4)	HCC
