# Supplementary material for: Decoding cell-type contributions to the cfRNA transcriptomic landscape of liver cancer
Source: Hum Genomics. 2023 Oct 5;17:90. doi: 10.1186/s40246-023-00537-w (PMC10552294; doi:10.1186/s40246-023-00537-w)
Supplement: Supplementary file 3 — Additional file 3. Results of statistical analyses. [file 40246_2023_537_MOESM3_ESM.xlsx]

## Sheet: Hepatocyte proportion testing
					Supplementary File 2 - Statistical analysis
dataset	.y.	group1	group2	n1	n2	statistic	p	p.adj	p.adj.signif
Roskams-Hieter et al. (2022)	Hepatocyte	LC	HD	28	30	632	0.000381	0.000381	***
Chen et al. (2022)	Hepatocyte	LC	HD	27	46	1065	3.15e-08	3.94e-08	****
Chen et al. (2022)	Hepatocyte	LC	CRC	27	54	1305	1.38e-10	6.9e-10	****
Chen et al. (2022)	Hepatocyte	LC	ESCA	27	31	743	2.31e-08	3.85e-08	****
Chen et al. (2022)	Hepatocyte	LC	LUAD	27	35	811	1.6e-07	1.6e-07	****
Chen et al. (2022)	Hepatocyte	LC	STAD	27	37	879	1.37e-08	3.42e-08	****
Zhu et al. (2021)	Hepatocyte	LC	HD	35	30	846	5.61e-06	5.61e-06	****
Block et al. (2022)	Hepatocyte	LC	HD	19	6	33	0.939	0.939	ns

## Sheet: Hepatocyte prop. effect size
.y.	group1	group2	effsize	dataset	n1	n2	conf.low	conf.high	magnitude
Hepatocyte	LC	HD	0.433158	Roskams-Hieter et al. (2022)	28	30	0.23	0.66	moderate
Hepatocyte	LC	HD	0.593794	Chen et al. (2022)	27	46	0.41	0.75	large
Hepatocyte	LC	CRC	0.641187	Chen et al. (2022)	27	54	0.35	0.79	large
Hepatocyte	LC	ESCA	0.664206	Chen et al. (2022)	27	31	0.43	0.8	large
Hepatocyte	LC	LUAD	0.610334	Chen et al. (2022)	27	35	0.41	0.77	large
Hepatocyte	LC	STAD	0.644871	Chen et al. (2022)	27	37	0.48	0.79	large
Hepatocyte	LC	HD	0.523929	Zhu et al. (2021)	35	30	0.31	0.71	large
Hepatocyte	LC	HD	0.305417	Block et al. (2022)	19	6	0.02	0.6	moderate

## Sheet: Plasma_EV test & effect size
feature	value
group1	plasma
group2	EV
n1	5
n2	5
statistic	15
p	0.0312
p.signif	*
effsize	0.904534
conf.low	0.9
conf.high	0.95
magnitude	large

## Sheet: Confounder influence
variable1	variable2	.y.	group1	group2	n1	n2	statistic	p	effsize	conf.low	conf.high	magnitude
female	full	age	HD	LC	35	16	174.5	0.0328	0.300394	0.06	0.5	moderate
male	full	age	HD	LC	25	47	612.5	0.772	0.0348928	0.0026	0.25	small
female	mis	age	HD	LC	7	6	8	0.0734	0.5165	0	0.85	large
male	mis	age	HD	LC	7	6	11.5	0.197	0.377442	0.03	0.83	moderate
HD	full	age	female	male	35	25	410	0.685	0.0532935	0.0054	0.33	small
LC	full	age	female	male	16	47	511	0.0335	0.268879	0.08	0.49	small
HD	mis	age	female	male	7	7	31	0.442	0.222706	0.03	0.79	small
LC	mis	age	female	male	6	6	24.5	0.336	0.300989	0.01	0.8	moderate
female	HD	age	full	mis	35	7	107.5	0.623	0.0784152	0	0.41	small
female	LC	age	full	mis	16	6	37.5	0.46	0.165547	0.009	0.59	small
male	HD	age	full	mis	25	7	100	0.583	0.100987	0.01	0.49	small
male	LC	age	full	mis	47	6	84.5	0.115	0.218403	0.0069	0.49	small
