# Supplementary material for: Decoding cell-type contributions to the cfRNA transcriptomic landscape of liver cancer
Source: Hum Genomics. 2023 Oct 5;17:90. doi: 10.1186/s40246-023-00537-w (PMC10552294; doi:10.1186/s40246-023-00537-w)
Supplement: Supplementary file 4 — Additional file 4. Classification and modeling results. [file 40246_2023_537_MOESM4_ESM.xlsx]

## Sheet: targeted deconv. log. regr.
				Supplementary File 3 - Modeling results
dataset	observed	predicted	count
Block et al. (2022)	HD	LC	2
Block et al. (2022)	LC	HD	7
Block et al. (2022)	HD	HD	4
Block et al. (2022)	LC	LC	12
Chen et al. (2022)	HD	LC	8
Chen et al. (2022)	LC	HD	8
Chen et al. (2022)	HD	HD	38
Chen et al. (2022)	LC	LC	19
Roskams-Hieter et al. (2022)	HD	LC	9
Roskams-Hieter et al. (2022)	LC	HD	7
Roskams-Hieter et al. (2022)	HD	HD	21
Roskams-Hieter et al. (2022)	LC	LC	21
Zhu et al. (2021)	HD	LC	5
Zhu et al. (2021)	LC	HD	5
Zhu et al. (2021)	HD	HD	25
Zhu et al. (2021)	LC	LC	30

## Sheet: Chen et al. markers rf
dataset	observed	predicted	count
Block et al. (2022)	HD	LC	5
Block et al. (2022)	LC	HD	4
Block et al. (2022)	HD	HD	1
Block et al. (2022)	LC	LC	15
Chen et al. (2022)	HD	LC	7
Chen et al. (2022)	LC	HD	9
Chen et al. (2022)	HD	HD	39
Chen et al. (2022)	LC	LC	18
Roskams-Hieter et al. (2022)	HD	LC	9
Roskams-Hieter et al. (2022)	LC	HD	6
Roskams-Hieter et al. (2022)	HD	HD	21
Roskams-Hieter et al. (2022)	LC	LC	22
Zhu et al. (2021)	HD	LC	6
Zhu et al. (2021)	LC	HD	10
Zhu et al. (2021)	HD	HD	24
Zhu et al. (2021)	LC	LC	25

## Sheet: Roskams-Hieter etal markers rf
dataset	observed	predicted	count
Block et al. (2022)	HD	LC	6
Block et al. (2022)	LC	HD	1
Block et al. (2022)	LC	LC	18
Chen et al. (2022)	HD	LC	5
Chen et al. (2022)	LC	HD	16
Chen et al. (2022)	HD	HD	41
Chen et al. (2022)	LC	LC	11
Roskams-Hieter et al. (2022)	HD	LC	10
Roskams-Hieter et al. (2022)	LC	HD	2
Roskams-Hieter et al. (2022)	HD	HD	20
Roskams-Hieter et al. (2022)	LC	LC	26
Zhu et al. (2021)	HD	LC	1
Zhu et al. (2021)	LC	HD	12
Zhu et al. (2021)	HD	HD	29
Zhu et al. (2021)	LC	LC	23

## Sheet: comb. markers rf
dataset	observed	predicted	count
Block et al. (2022)	HD	LC	6
Block et al. (2022)	LC	HD	1
Block et al. (2022)	LC	LC	18
Chen et al. (2022)	HD	LC	2
Chen et al. (2022)	LC	HD	16
Chen et al. (2022)	HD	HD	44
Chen et al. (2022)	LC	LC	11
Roskams-Hieter et al. (2022)	HD	LC	10
Roskams-Hieter et al. (2022)	LC	HD	1
Roskams-Hieter et al. (2022)	HD	HD	20
Roskams-Hieter et al. (2022)	LC	LC	27
Zhu et al. (2021)	LC	HD	12
Zhu et al. (2021)	HD	HD	30
Zhu et al. (2021)	LC	LC	23

## Sheet: integrated mod. rf
dataset	observed	predicted	count
Block et al. (2022)	HD	LC	6
Block et al. (2022)	LC	HD	1
Block et al. (2022)	LC	LC	18
Chen et al. (2022)	HD	LC	3
Chen et al. (2022)	LC	HD	10
Chen et al. (2022)	HD	HD	43
Chen et al. (2022)	LC	LC	17
Roskams-Hieter et al. (2022)	HD	LC	11
Roskams-Hieter et al. (2022)	HD	HD	19
Roskams-Hieter et al. (2022)	LC	LC	28
Zhu et al. (2021)	LC	HD	10
Zhu et al. (2021)	HD	HD	30
Zhu et al. (2021)	LC	LC	25

## Sheet: hepato. cut-off
dataset	observed	predicted	count
Roskams-Hieter et al. (2022)	HD	LC	12
Roskams-Hieter et al. (2022)	LC	HD	5
Roskams-Hieter et al. (2022)	HD	HD	18
Roskams-Hieter et al. (2022)	LC	LC	23
Chen et al. (2022)	HD	LC	7
Chen et al. (2022)	LC	HD	5
Chen et al. (2022)	HD	HD	39
Chen et al. (2022)	LC	LC	22
Zhu et al. (2021)	HD	LC	7
Zhu et al. (2021)	LC	HD	9
Zhu et al. (2021)	HD	HD	23
Zhu et al. (2021)	LC	LC	26
Block et al. (2022)	HD	LC	6
Block et al. (2022)	LC	HD	9
Block et al. (2022)	LC	LC	10

## Sheet: coeff. of targeted deconv
features	coefficient
(Intercept)	-2.98771
Cholangiocytes	-12.7401
Erythroid_Cells	87.2047
Hepatic_Stellate_Cells	-7.27628
Hepatocyte	11.6117
LSECs	-4.40293
Macrophage	2.20075
Mature_B_Cells	0
`NK-like_Cells`	-11.3617
Plasma_Cells	2.32195
Portal_endothelial_Cells	-35.5234
T_Cells	0
